# Supplementary material for: Trigemino-Vagal Recalibration in Pediatric Anesthesia: A Prospective Cohort Study on the “60-Minute Autonomic Cliff,” “Trigger Mass,” and Recovery Dynamics in 1115 Dental Procedures
Source: J Clin Med. 2026 May 8;15(10):3606. doi: 10.3390/jcm15103606 (PMC13207552; doi:10.3390/jcm15103606)
Supplement: Supplementary file 1 [file jcm-15-03606-s001.zip]

Archive with 2 entries (2 files):
- Supplementary_Material_STROBE-checklist-TCR.pdf
- Supplementary_Material_Table S1.pdf
